# Supplementary material for: The Association of Infant Birth Sizes and Anemia under Five Years Old: A Population-Based Prospective Cohort Study in China
Source: Nutrients. 2024 Jun 7;16(12):1796. doi: 10.3390/nu16121796 (PMC11206821; doi:10.3390/nu16121796)
Supplement: Supplementary file 1 [file nutrients-16-01796-s001.zip]

Archive with 1 entries (1 files):
- nutrients-3004302-supplementary.pdf
